# Supplementary material for: Synergistic Antioxidant and Antibacterial Advantages of Essential Oils for Food Packaging Applications
Source: Biomolecules. 2021 Sep 2;11(9):1267. doi: 10.3390/biom11091267 (PMC8466708; doi:10.3390/biom11091267)
Supplement: Supplementary file 1 [file biomolecules-11-01267-s001.zip]

Archive with 1 entries (1 files):
- biomolecules-1293093-supplementary.pdf
